# Supplementary material for: Insights from Femtosecond Transient Absorption Spectroscopy into the Structure–Function Relationship of Glyceline Deep Eutectic Solvents
Source: Molecules. 2025 Feb 26;30(5):1059. doi: 10.3390/molecules30051059 (PMC11901628; doi:10.3390/molecules30051059)
Supplement: Supplementary file 1 [file molecules-30-01059-s001.zip]

Archive with 1 entries (1 files):
- molecules-3469151-supplementary.pdf
